# Supplementary material for: Novel Method for Sealing Tracheostomies Immediately after Decannulation—An Acute Clinical Feasibility Study
Source: Biomedicines. 2024 Apr 12;12(4):852. doi: 10.3390/biomedicines12040852 (PMC11047855; doi:10.3390/biomedicines12040852)
Supplement: Supplementary file 1 [file biomedicines-12-00852-s001.zip]

Archive with 3 entries (3 files):
- Video S1.mp4
- Audio S1A.m4a
- Audio S1B.m4a
